# Supplementary material for: Constructing functional cuticles: analysis of relationships between cuticle lipid composition, ultrastructure and water barrier function in developing adult maize leaves
Source: Ann Bot. 2019 Oct 21;125(1):79–91. doi: 10.1093/aob/mcz143 (PMC6948203; doi:10.1093/aob/mcz143)
Supplement: mcz143_suppl_Supplementary_Table_01 [file mcz143_suppl_supplementary_table_01.xlsx]

## Sheet: Sheet1
Table S1. Developing maize leaf 8 cuticular wax composition. (Values reported as mass %)
Molecular class	Carbon # : double bond # or name	Position along the leaf #8 blade (cm from the base)
		2-4		4-6		6-8		8-10		10-12		12-14		14-16		16-18		18-20		20-22
		Mean	SE	Mean	SE	Mean	SE	Mean	SE	Mean	SE	Mean	SE	Mean	SE	Mean	SE	Mean	SE	Mean	SE
Fatty alcohols	24:0	0.1795	0.0238406	2.42301	0.376409	3.83315	0.272048	1.18921	0.12668	0.425146	0.0399105	0.280886	0.0206467	0.32827	0.0883107	0.323367	0.0290181	0.34355	0.0221119	0.361157	0.0262297
	26:0	0.136195	0.0235777	1.5014	0.208654	3.04501	0.170836	2.06432	0.14118	1.08765	0.097734	0.857188	0.139001	0.785779	0.199031	0.772741	0.041151	1.1526	0.0979114	1.47092	0.0880008
	28:0	0.0858976	0.0148934	0.74815	0.0906685	1.0099	0.0569836	0.626137	0.0339374	0.38349	0.0312289	0.342467	0.0552243	0.428287	0.135527	0.38197	0.00930992	0.634349	0.0233002	0.991352	0.117788
	30:0	0.0424491	0.00525466	0.925668	0.0775782	1.04767	0.0543862	0.728428	0.0545941	0.624441	0.0368688	0.652593	0.0611277	0.838948	0.184974	0.758172	0.0290559	1.11063	0.0596423	1.40167	0.174461
	32:0	0.366024	0.0135652	1.74314	0.0933981	2.30221	0.109653	1.71185	0.100606	1.33962	0.089643	1.51109	0.147686	1.96462	0.234896	1.70223	0.0688659	1.84818	0.145211	1.84228	0.203618
	34:0	0.19656	0.00437961	0.714558	0.0452971	1.42028	0.114794	0.915857	0.0555884	0.753569	0.039696	0.715756	0.0437868	0.876889	0.0958693	0.768566	0.0239707	0.872348	0.0653115	0.795476	0.0738832
		1.00663	0.0855111	8.05593	0.892005	12.6582	0.778701	7.23581	0.512586	4.61391	0.335081	4.35998	0.467473	5.22279	0.938608	4.70705	0.201371	5.96166	0.413489	6.86286	0.683981
Fatty acids
	16:0	2.43615	0.319014	1.82961	0.060017	1.91783	0.111659	2.01678	0.154481	2.28884	0.106656	2.10409	0.0443152	2.30857	0.172388	2.34797	0.107123	2.19393	0.0894559	2.41811	0.298572
	18:0	2.52818	0.250398	2.21225	0.0969105	2.1712	0.0822805	2.58795	0.188601	2.84347	0.138853	2.73155	0.144512	2.76946	0.244763	2.76615	0.142361	2.62158	0.0913335	2.54771	0.130172
		4.96432	0.569412	4.04186	0.156928	4.08904	0.193939	4.60474	0.343082	5.13231	0.245509	4.83564	0.188827	5.07802	0.417151	5.11411	0.249484	4.81551	0.180789	4.96582	0.428744
Hydrocarbons
	21:0	24.4899	1.18217	8.82304	0.186747	2.6161	0.145097	0.709396	0.0852527	0.263146	0.0186836	0.168751	0.0774454	0.0756344	0.00783836	0.0410751	0.00975376	0.0239036	0.0050159	0.0223242	0.00295724
	23:0	16.7794	0.634297	14.9609	0.450711	8.927	0.345438	5.17412	0.212417	3.30472	0.079585	1.96658	0.221669	0.66592	0.0182495	0.204917	0.012062	0.0880722	0.0113811	0.0578552	0.00270912
	25:0	3.20248	0.100045	3.38449	0.103819	2.36494	0.0772263	1.72807	0.0403656	1.409	0.0177094	1.4913	0.428405	0.782112	0.0324666	0.525347	0.0187648	0.349525	0.019887	0.228596	0.0124186
	27:0	6.31284	0.210826	6.00664	0.233524	4.04768	0.214036	2.90807	0.0411215	2.45192	0.057973	2.41231	0.438551	1.89345	0.0838211	1.81859	0.0507306	1.70865	0.0376423	1.58537	0.014538
	29:1	11.1726	0.492985	8.07893	0.491722	5.17301	0.266361	3.76731	0.102743	3.05077	0.0617147	2.05263	0.0583751	1.23399	0.0410465	0.764513	0.0422075	0.431362	0.0280791	0.250961	0.0266591
	29:0	10.4179	0.358328	10.0037	0.278814	7.42492	0.266897	5.58465	0.0864236	4.87982	0.10003	4.60742	0.271112	4.52755	0.199281	5.01095	0.130249	6.04258	0.119307	6.81977	0.109526
	31:1	12.4534	0.569448	9.0408	0.420967	6.00652	0.233829	4.2397	0.0545217	3.5146	0.0716591	2.65533	0.0393642	1.88787	0.0701737	1.33726	0.0658775	0.866301	0.0429929	0.577299	0.0408557
	31:0	2.57381	0.103993	1.81921	0.0494157	1.54166	0.0477503	1.29141	0.0286822	2.51094	0.184224	6.41552	0.304242	8.97569	0.567651	10.0695	0.28976	11.012	0.266133	11.8879	0.212393
	33:1	0.795925	0.0289434	0.669105	0.0270782	0.520376	0.0287403	0.396178	0.00930949	0.319256	0.00560062	0.282031	0.0110786	0.271832	0.0145763	0.231963	0.0181503	0.208841	0.00138695	0.190565	0.00943706
	33:0	0.116554	0.0104291	0.0686162	0.003824	0.059811	0.00658201	0.195173	0.0281949	1.26097	0.0771795	2.76381	0.0378884	3.44743	0.0287789	3.83109	0.153847	4.5098	0.179852	5.0642	0.0642853
	35:0	0.00764053	0.000798323	0.00575807	0.00136031	0.00308511	0.000421295	0.0637294	0.00832368	0.446089	0.0235759	0.908732	0.0406448	1.1922	0.03001	1.37382	0.0583455	1.68268	0.0648021	1.85076	0.0343948
	37:0	0.0162138	0.000922522	0.0674777	0.00905771	0.0620389	0.0157919	0.041394	0.00165805	0.080703	0.00302639	0.137463	0.011992	0.194607	0.0117794	0.236505	0.0118041	0.288936	0.0105896	0.299546	0.00759542
		88.3386	3.69318	62.9287	2.25704	38.7472	1.64817	26.0992	0.699014	23.4919	0.700961	25.8619	1.94077	25.1483	1.10567	25.4455	0.861552	27.2126	0.787069	28.8352	0.537769
Aldehydes
	26:0	0.0377565	0.00895897	0.12692	0.0321188	0.0524138	0.001677	0.0946875	0.00530017	0.161017	0.0155524	0.0988852	0.0102329	0.0563191	0.00301304	0.0797639	0.00982025	0.411258	0.0570178	0.673886	0.0342222
	28:0	0.0378491	0.0221677	0.0539636	0.00216855	0.0330789	0.00178498	0.0180934	0.00140801	0.0138074	0.00145374	0.0546809	0.0482369	0.0193993	0.00270649	0.094914	0.0181955	0.618986	0.0682808	1.59286	0.14749
	30:0	0.0232872	0.00166425	0.0298681	0.00138606	0.0353316	0.00028246	0.0330204	0.00222688	0.0376722	0.00139402	0.0344638	0.00395189	0.041889	0.00525794	0.129401	0.0160859	0.928732	0.146511	2.48211	0.367141
	32:0	0.00640353	0.000626226	0.012394	0.00142717	0.0366775	0.00600366	0.0430486	0.00638569	0.0369926	0.00569989	0.0546364	0.00782626	0.061923	0.00949598	0.0994935	0.00766601	0.410642	0.0955055	0.924318	0.158402
	34:0	0.00462194	0.000673026	0.00262969	0.000499094	0.00896865	0.00145175	0.0130739	0.00101368	0.0118596	0.000677674	0.0189746	0.0103582	0.00986711	0.000392442	0.0179686	0.00321878	0.101048	0.0289609	0.179715	0.0310297
		0.109918	0.0340902	0.225775	0.0375997	0.16647	0.0111999	0.201924	0.0163344	0.261349	0.0247777	0.261641	0.0806062	0.189398	0.0208659	0.421541	0.0549865	2.47067	0.396276	5.85289	0.738285
Alkyl Esters
	38:0	0.0127302	0.00132245	0.11526	0.0126577	0.214642	0.0143288	0.208137	0.00847269	0.174295	0.047503	0.123633	0.0067479	0.0920884	0.00655312	0.0752431	0.00138642	0.0580778	0.00317391	0.0300173	0.00376371
	40:0	0.0333529	0.00461997	0.502632	0.0619884	1.56861	0.105333	2.09857	0.0531355	2.11246	0.116327	1.88659	0.0509501	1.73346	0.0673617	1.49434	0.0415434	1.14476	0.0257716	0.903856	0.0630888
	41:0	0.0137875	0.00188757	0.117976	0.00734596	0.31379	0.022589	0.440435	0.0129837	0.427784	0.0371699	0.387298	0.0207812	0.402255	0.0190359	0.423507	0.0134586	0.367144	0.0107223	0.314463	0.0327432
	42:0	0.0594692	0.00724722	0.736552	0.0893811	3.69163	0.250097	6.4007	0.255956	7.03246	0.0438827	6.85496	0.0722591	6.90314	0.207322	6.76908	0.185281	6.14199	0.0809545	5.62226	0.175074
	43:0	0.00667511	0.000711754	0.0900826	0.0106431	0.256397	0.0204337	0.431277	0.0109016	0.488833	0.106697	0.502977	0.00570842	0.532563	0.0278282	0.540591	0.017878	0.51057	0.02286	0.464022	0.0364331
	44:0	0.277958	0.0118332	1.61325	0.169649	7.14521	0.503361	15.3682	0.958849	18.1815	0.0472478	17.9388	0.249002	17.5757	0.339515	17.1386	0.593525	15.6293	0.473318	14.4306	0.52669
	45:0	0.0125401	0.00125302	0.115058	0.00250689	0.2657	0.0313494	0.492276	0.0364533	0.641877	0	0.654365	0.00891315	0.688375	0.0353403	0.702179	0.0283716	0.664986	0.0268815	0.606306	0.0480873
	46:0	0.204022	0.00577013	1.75979	0.164458	4.29345	0.261679	7.88694	0.568861	9.98905	0.126947	10.2711	0.299832	10.2707	0.363124	10.5426	0.359363	9.83165	0.259453	8.87871	0.3122
	47:0	0.00929492	0.00155054	0.080535	0.0177425	0.119732	0.00426197	0.165571	0.00960406	0.196482	0.165268	0.244175	0.0329647	0.219144	0.0108858	0.23928	0.00864392	0.238155	0.0128822	0.219316	0.0129165
	48:0	0.145302	0.0154589	1.22382	0.0857083	1.9868	0.1489	2.59206	0.201795	2.87681	0	2.91376	0.148297	2.93603	0.109762	3.22936	0.0945908	3.20253	0.109675	2.90416	0.0942039
	49:0	0.00731315	0.00148548	1.73429	0.105542	2.32083	0.175403	2.03283	0.0657169	1.85367	0.022238	1.86698	0.0487016	1.90397	0.0790852	2.06645	0.0470791	2.06722	0.0432191	1.82395	0.0595813
	50:0	0.208164	0.00752292	0.718455	0.0549555	0.991267	0.0786488	0.886932	0.033169	0.806423	0.0947253	0.807852	0.0301898	0.827421	0.0295342	0.918318	0.0212222	0.919581	0.0192428	0.80971	0.0272721
	52:0	0.234894	0.00362647	2.25909	0.151608	4.184	0.248832	4.17902	0.183522	3.7057	0.0210784	3.58723	0.0312695	3.73311	0.20187	3.82514	0.134314	3.54534	0.0231484	3.13435	0.171644
	54:0	0.593953	0.0470065	4.46175	0.310316	7.26725	0.352761	8.23586	0.351218	7.57679	0.0690018	6.96379	0.0896767	6.94891	0.41848	6.99852	0.231831	6.40031	0.0636171	5.53177	0.31798
	56:0	0.929889	0.0724731	5.37347	0.276654	6.11675	0.305133	6.61329	0.413565	6.41074	0.0734554	5.79122	0.248611	5.60704	0.409585	5.82561	0.315785	5.54866	0.123934	4.67349	0.157783
	58:0	0.682427	0.0262059	1.89652	0.11459	1.81582	0.120872	1.77485	0.133997	1.75517	0.119059	1.54508	0.102723	1.49418	0.137785	1.60363	0.109292	1.5159	0.0709985	1.28998	0.0737672
		3.43177	0.209975	22.7985	1.63575	42.5519	2.64398	59.807	3.2982	64.23	1.0906	62.3399	1.44663	61.8681	2.46307	62.3924	2.20356	57.7862	1.36985	51.637	2.11323
Sterols
	b-Sitosterol	0.788742	0.0996	0.885183	0.110217	0.890491	0.0479071	1.17703	0.0985161	1.47161	0.0944318	1.56699	0.163843	1.84481	0.429007	1.38864	0.110937	1.28212	0.070109	1.19193	0.135238
	Campesterol	0.403785	0.0465097	0.323026	0.0413673	0.262371	0.0265219	0.305646	0.0250607	0.271195	0.0220838	0.332995	0.122694	0.249418	0.0428944	0.219826	0.0274001	0.215981	0.0169689	0.347774	0.0317501
	Stigmasterol	0.402741	0.0511514	0.233559	0.0180027	0.237502	0.0227593	0.223426	0.00924776	0.214618	0.0139805	0.196073	0.0363029	0.203816	0.0258361	0.188545	0.0110985	0.165796	0.0165035	0.233376	0.0353345
	Non identified	0.553468	0.0715814	0.50743	0.0765153	0.396877	0.0323105	0.34528	0.0429656	0.313028	0.0298993	0.24494	0.0268445	0.195371	0.0346285	0.122371	0.00586999	0.0894819	0.00550561	0.0732083	0.0112557
		2.14874	0.268842	1.9492	0.246102	1.78724	0.129499	2.05138	0.17579	2.27045	0.160395	2.34099	0.349685	2.49341	0.532366	1.91939	0.155306	1.75338	0.109087	1.84629	0.213578
	Total	100	4.86101	100	5.22542	100	5.40549	100	5.045	100	2.55732	100	4.47398	100	5.47773	100	3.72626	100	3.25656	100	4.71559
