# Supplementary material for: Constructing functional cuticles: analysis of relationships between cuticle lipid composition, ultrastructure and water barrier function in developing adult maize leaves
Source: Ann Bot. 2019 Oct 21;125(1):79–91. doi: 10.1093/aob/mcz143 (PMC6948203; doi:10.1093/aob/mcz143)
Supplement: mcz143_suppl_Supplementary_Table_02 [file mcz143_suppl_supplementary_table_02.xlsx]

## Sheet: Sheet1
Table 2. Relative isomeric composition of saturated alkyl esters and mass spectral data.
Wax ester (CN:DB)a	Components (acid–alcohol)	% of isomerb	SD	[M]+	[RCO2H2]+	[R' – 1]+
WE 42:0	16:0–26:0	16.4204	1.99496	621	257	364
	18:0–24:0	33.6556	2.61928		285	336
	20:0–22:0	30.7306	2.57455		313	308
	21:0–21:0	4.11594	0.913367		327	294
	22:0–20:0	7.68622	3.39451		341	280
	23:0–19:0	4.5	1.4		355	266
	*Minor isomers	2.9	1.1
WE 44:0	16:0–28:0	2.14483	0.88661	649	257	392
	18:0–26:0	11.4642	2.3989		285	364
	20:0–24:0	66.997	4.30143		313	336
	21:0–23:0	1.28698	0.424975		327	322
	22:0–22:0	11.1199	3.73653		341	308
	23:0–21:0	3.58439	1.19019		355	294
	*Minor isomers	3.4	0.9
WE 46:0	16:0–30:0	1.77807	0.0691587	677	257	420
	18:0–28:0	2.25094	0.0761404		285	392
	20:0–26:0	61.9949	2.41346		313	364
	21:0–25:0	1.82995	1.47802		327	350
	22:0–24:0	26.3618	3.66772		341	336
	23:0–23:0	1.99905	0.848106		355	322
	24:0–22:0	0.995752	0.333085		369	308
	*Minor isomers	2.8	0.6
WE 48:0	16:0–32:0	3.80956	0.507851	705	257	448
	18:0–30:0	6.9574	1.18777		285	420
	20:0–28:0	23.2073	0.961592		313	392
	22:0-26:0	51.1975	1.86163		341	364
	24:0-24:0	10.5558	0.599549		369	336
	*Minor isomers	4.3	1
WE 50:0	16:0–34:0	6.26355	2.44203	733	257	476
	18:0–32:0	17.2971	8.63096		285	448
	20:0–30:0	43.4427	4.10807		313	420
	22:0-28:0	12.6772	19.9546		341	392
	24:0-26:0	19.4538	8.3644		369	364
	*Minor isomers	0.9	0.4
WE 52:0	16:0–36:0	5.63055	1.44565	761	257	504
	18:0–34:0	9.25362	0.0267476		285	476
	20:0–32:0	43.5158	7.40609		313	448
	22:0-30:0	36.2984	6.78587		341	420
	26:0-26:0	1.34765	0.0488707		397	364
	*Minor isomers	3.95402	1.725
WE 54:0	16:0–38:0	2.23551	0.719616	789	257	532
	18:0–36:0	7.28435	0.934875		285	504
	20:0–34:0	41.7372	1.18657		313	476
	22:0-32:0	45.1395	1.2587		341	448
	30:0-24:0	1.21239	0.23833		453	336
	*Minor isomers	2.39101	1.52677
WE 56:0	16:0–40:0	1.17558	1.09374	817	257	560
	18:0–38:0	3.9644	0.859928		285	532
	20:0–36:0	24.9379	9.80718		313	504
	22:0-34:0	50.013	1.31198		341	476
	24:0-32:0	16.1821	13.0383		369	448
	28:0-28:0	0.956984	0.623454		425	392
Characterized alkyl esters were from waxes isolated from the segment between 20 and 22 cm from the base.
a CN, carbon number of wax ester; DB, number of double bonds; WE, wax ester.
b The percentage of a single isomer of a saturated wax ester was calculated based on intensities of the [RCO2H2]+ (acyl moiety) ion from 4 biological replicates.
*Wax ester homologues constituting less than 1% of the mixture were pooled and included in the "minor isomers" category.
