# Supplementary material for: Constructing functional cuticles: analysis of relationships between cuticle lipid composition, ultrastructure and water barrier function in developing adult maize leaves
Source: Ann Bot. 2019 Oct 21;125(1):79–91. doi: 10.1093/aob/mcz143 (PMC6948203; doi:10.1093/aob/mcz143)
Supplement: mcz143_suppl_Supplementary_Table_03 [file mcz143_suppl_supplementary_table_03.xlsx]

## Sheet: Sheet1
Table S3. Relative cutin monomer composition along the developing maize leaf (values reported in Mole %).
Molecular class	Carbon # : double bond #	Position along the leaf #8 blade (cm from the base)
		2-4		4-6		6-8		8-10		10-12		12-14		14-16		16-18		18-20		20-22
		Mean	SE	Mean	SE	Mean	SE	Mean	SE	Mean	SE	Mean	SE	Mean	SE	Mean	SE	Mean	SE	Mean	SE
Fatty acids
	18:0	28.4106	2.09988	21.118	5.82014	9.60153	2.10369	4.63705	0.809026	2.32942	0.153565	2.09057	0.281453	1.46744	0.0408772	1.25076	0.219981	1.34665	0.156412	1.46792	0.243076
	20:0	9.88401	2.09076	11.4029	1.21213	5.97189	0.368021	2.19503	0.246119	1.1156	0.264116	1.01695	0.0752754	0.811337	0.0672611	0.568275	0.0831985	0.6499	0.089915	0.693633	0.0703567
	22:0	7.93327	0.847019	9.12509	1.71584	6.36343	0.714769	2.97917	0.311663	1.6519	0.0891869	1.45768	0.125467	1.21734	0.0377171	1.28373	0.0866105	1.51965	0.150596	1.65971	0.0724159
	24:0	0	0	0	0	0	0	0.424237	0.0455886	0.339121	0.0895795	0.307334	0.0131055	0.262029	0.0147947	0.302508	0.0624641	0.384549	0.0474711	0.521201	0.054572
ω-Hydroxyacids		0	0	0	0	0	0	0	0	0	0	0	0	0	0	0	0	0	0	0	0
	16:0 16-hydroxy	0	0	0	0	5.69772	0.374601	5.23684	0.302254	4.61516	0.114624	4.60345	0.178656	3.7198	0.155754	2.90118	0.0696765	2.72188	0.121868	2.81985	0.0696038
	16:0 9,16-dihydroxy	0	0	0	0	9.63594	1.24628	7.41354	0.472124	5.76889	0.0774974	6.15165	0.184385	7.98048	0.618671	9.43418	0.575163	10.6816	0.883369	11.1385	0.319412
	18:0 18-hydroxy	0	0	0	0	0	0	2.78456	0.148486	2.30225	0.0853933	1.80815	0.128074	1.11133	0.030703	0.655956	0.0214983	0.613703	0.0706917	0.644675	0.0192007
	18:2 9-hydroxy	19.1012	6.83421	14.8145	2.44623	7.23655	0.799047	3.26685	1.05995	1.08007	0.187357	0.884318	0.143106	0.859908	0.0900652	1.1859	0.373427	1.54831	0.409412	1.91308	0.529145
	18:1 18-hydroxy	0	0	0	0	17.7386	6.08666	32.7701	2.51339	37.1582	4.46079	26.0622	2.94676	26.3907	3.4324	22.2377	2.4158	19.4799	0.628437	17.6914	0.994826
	18:0 9,10, 18-trihydroxy	0	0	0	0	0	0	0	0	0.376285	0.0260049	0.515197	0.085789	0.615989	0.0984633	0.795591	0.0252926	0.916847	0.232444	1.0232	0.239323
	18:1 10 (9),18-dihydroxy	0	0	0	0	4.8817	0.568987	11.202	2.09081	14.1418	1.25044	20.21	1.27544	18.2708	1.76486	19.0197	2.32369	18.6977	2.04136	19.2566	1.77389
	18:0 9-epoxy-18-hydroxy	0	0	0	0	2.33679	0.204209	3.69223	0.43552	7.41852	0.482191	11.7125	0.666962	11.8449	0.441719	11.2127	0.32049	11.1515	0.890857	10.7416	1.39433
α,ω-Dicarboxylic acids		0	0	0	0	0	0	0	0	0	0	0	0	0	0	0	0	0	0	0	0
	16:0	34.6709	4.42789	43.5395	2.52716	23.1416	0.342157	8.47638	0.425159	4.37545	0.0161477	3.05268	0.100327	2.08131	0.0359748	1.47329	0.10101	1.41967	0.0321593	1.58308	0.115453
	17:0 8-hydroxy	0	0	0	0	0	0	0	0	0	0	0.458428	0.0855554	0.348024	0.00187257	0.325742	0.0177362	0.286522	0.0216809	0.317158	0.00698195
	18:1 9-hydroxy	0	0	0	0	7.39427	0.426132	13.3605	1.12266	15.5321	0.318512	18.4035	0.544711	21.7257	2.17484	26.2965	1.71891	27.6612	1.83432	27.6527	2.12399
	18:3	0	0	0	0	0	0	1.56161	0.0741874	1.79522	0.244736	1.26533	0.147507	1.29293	0.166828	1.05637	0.105082	0.920406	0.0516515	0.875603	0.0471292
